# Supplementary material for: Peach fruit PpNAC1 activates PpFAD3-1 transcription to provide ω-3 fatty acids for the synthesis of short-chain flavor volatiles
Source: Hortic Res. 2022 Apr 4;9:uhac085. doi: 10.1093/hr/uhac085 (PMC9172071; doi:10.1093/hr/uhac085)
Supplement: Web_Material_uhac085 [file web_material_uhac085.zip]

Archive with 5 entries (5 files):
- Figure S1.tif
- Figure S2.tif
- Figure S3.tif
- Figure S4.tif
- Supplementary files 2022.2.24.docx
